# Supplementary material for: Cell-Free DNA–Derived Immune Cell Ratios Uncover Cancer-Associated Systemic Changes
Source: Cancer Res Commun. 2026 Apr 13;6(4):811–20. doi: 10.1158/2767-9764.CRC-25-0747 (PMC13075467; doi:10.1158/2767-9764.CRC-25-0747)
Supplement: Supplementary Table 1 — | Definition of cell type groupings of the tabula sapiens reference dataset. Demonstrates cell type from the tabula sapiens reference dataset and the corresponding cell type category used. [file crc-25-0747_supplementary_table_1_suppst1.csv]

Supplementary Table 1 | Definition of cell type groupings of the tabula sapiens reference dataset. Demonstrates cell type from the tabula sapiens reference dataset and the corresponding cell type category used.
Cell Type	Category
macrophage	Other Tissue Cells
monocyte	Monocytes
endothelial cell of hepatic sinusoid	Endothelial Cells
liver dendritic cell	Other Tissue Cells
mature NK T cell	Other Tissue Cells
fibroblast	Stromal Cells
hepatocyte	Hepatic Lineage
intrahepatic cholangiocyte	Hepatic Lineage
T cell	Lymphocytes
neutrophil	Granulocytes
plasma cell	Lymphocytes
tracheal goblet cell	Other Tissue Cells
endothelial cell	Endothelial Cells
smooth muscle cell	Other Tissue Cells
ciliated cell	Other Tissue Cells
ionocyte	Other Tissue Cells
secretory cell	Other Tissue Cells
basal cell	Other Tissue Cells
mast cell	Granulocytes
mucus secreting cell	Other Tissue Cells
CD8-positive, alpha-beta T cell	Lymphocytes
serous cell of epithelium of trachea	Other Tissue Cells
B cell	Lymphocytes
CD4-positive, alpha-beta T cell	Lymphocytes
double-positive, alpha-beta thymocyte	Lymphocytes
erythrocyte	Progenitor and Erythroid Lineage
CD4-positive, alpha-beta memory T cell	Lymphocytes
CD8-positive, alpha-beta cytokine secreting effector T cell	Lymphocytes
classical monocyte	Monocytes
naive B cell	Lymphocytes
memory B cell	Lymphocytes
type I NK T cell	Lymphocytes
CD141-positive myeloid dendritic cell	Other Tissue Cells
platelet	Other Tissue Cells
naive thymus-derived CD4-positive, alpha-beta T cell	Lymphocytes
non-classical monocyte	Monocytes
hematopoietic stem cell	Progenitor and Erythroid Lineage
plasmacytoid dendritic cell	Other Tissue Cells
basophil	Granulocytes
effector CD8-positive, alpha-beta T cell	Lymphocytes
effector CD4-positive, alpha-beta T cell	Lymphocytes
innate lymphoid cell	Lymphocytes
regulatory T cell	Lymphocytes
CD1c-positive myeloid dendritic cell	Other Tissue Cells
intermediate monocyte	Monocytes
stromal cell	Stromal Cells
mature conventional dendritic cell	Other Tissue Cells
acinar cell of salivary gland	Other Tissue Cells
CD4-positive helper T cell	Lymphocytes
pericyte	Other Tissue Cells
endothelial cell of lymphatic vessel	Endothelial Cells
adventitial cell	Other Tissue Cells
duct epithelial cell	Other Tissue Cells
myoepithelial cell	Other Tissue Cells
CD8-positive, alpha-beta memory T cell	Lymphocytes
naive thymus-derived CD8-positive, alpha-beta T cell	Lymphocytes
epithelial cell	Other Tissue Cells
leukocyte	Other Tissue Cells
vein endothelial cell	Endothelial Cells
endothelial cell of artery	Endothelial Cells
capillary endothelial cell	Endothelial Cells
tongue muscle cell	Other Tissue Cells
keratinocyte	Other Tissue Cells
fibroblast of breast	Stromal Cells
luminal epithelial cell of mammary gland	Other Tissue Cells
vascular associated smooth muscle cell	Other Tissue Cells
epithelial cell of uterus	Other Tissue Cells
ciliated epithelial cell	Other Tissue Cells
myometrial cell	Other Tissue Cells
conjunctival epithelial cell	Other Tissue Cells
microglial cell	Other Tissue Cells
eye photoreceptor cell	Other Tissue Cells
Mueller cell	Other Tissue Cells
stem cell	Progenitor and Erythroid Lineage
retinal blood vessel endothelial cell	Endothelial Cells
epithelial cell of lacrimal sac	Other Tissue Cells
keratocyte	Other Tissue Cells
retinal pigment epithelial cell	Other Tissue Cells
corneal epithelial cell	Other Tissue Cells
melanocyte	Other Tissue Cells
retinal bipolar neuron	Other Tissue Cells
dendritic cell	Other Tissue Cells
erythroid lineage cell	Progenitor and Erythroid Lineage
radial glial cell	Other Tissue Cells
surface ectodermal cell	Other Tissue Cells
retina horizontal cell	Other Tissue Cells
pigmented ciliary epithelial cell	Other Tissue Cells
myofibroblast cell	Stromal Cells
mesenchymal stem cell	Stromal Cells
muscle cell	Other Tissue Cells
CD8-positive, alpha-beta cytotoxic T cell	Lymphocytes
Langerhans cell	Other Tissue Cells
erythroid progenitor cell	Progenitor and Erythroid Lineage
granulocyte	Granulocytes
common myeloid progenitor	Progenitor and Erythroid Lineage
cardiac endothelial cell	Endothelial Cells
cardiac muscle cell	Other Tissue Cells
unknown	Other Tissue Cells
fibroblast of cardiac tissue	Stromal Cells
pancreatic acinar cell	Other Tissue Cells
myeloid cell	Other Tissue Cells
pancreatic stellate cell	Other Tissue Cells
pancreatic ductal cell	Other Tissue Cells
type B pancreatic cell	Other Tissue Cells
basal cell of prostate epithelium	Other Tissue Cells
club cell	Other Tissue Cells
luminal cell of prostate epithelium	Other Tissue Cells
plasmablast	Other Tissue Cells
endothelial cell of vascular tree	Endothelial Cells
skeletal muscle satellite stem cell	Other Tissue Cells
tendon cell	Other Tissue Cells
fast muscle cell	Other Tissue Cells
slow muscle cell	Other Tissue Cells
mesothelial cell	Other Tissue Cells
salivary gland cell	Other Tissue Cells
naive regulatory T cell	Lymphocytes
T follicular helper cell	Lymphocytes
DN4 thymocyte	Other Tissue Cells
medullary thymic epithelial cell	Other Tissue Cells
myeloid dendritic cell	Other Tissue Cells
adipocyte	Other Tissue Cells
retinal ganglion cell	Other Tissue Cells
bladder urothelial cell	Other Tissue Cells
enterocyte of epithelium of large intestine	Other Tissue Cells
large intestine goblet cell	Other Tissue Cells
paneth cell of colon	Other Tissue Cells
transit amplifying cell of colon	Other Tissue Cells
gut endothelial cell	Endothelial Cells
intestinal crypt stem cell of large intestine	Other Tissue Cells
intestinal enteroendocrine cell	Other Tissue Cells
intestinal tuft cell	Other Tissue Cells
pulmonary alveolar type 2 cell	Other Tissue Cells
blood vessel endothelial cell	Endothelial Cells
respiratory goblet cell	Other Tissue Cells
sperm	Other Tissue Cells
enterocyte of epithelium of small intestine	Other Tissue Cells
transit amplifying cell of small intestine	Other Tissue Cells
small intestine goblet cell	Other Tissue Cells
paneth cell of epithelium of small intestine	Other Tissue Cells
intestinal crypt stem cell of small intestine	Other Tissue Cells
cell of skeletal muscle	Other Tissue Cells
DN3 thymocyte	Other Tissue Cells
DN1 thymic pro-T cell	Other Tissue Cells
Schwann cell	Other Tissue Cells
kidney epithelial cell	Other Tissue Cells
enterocyte	Other Tissue Cells
intestinal crypt stem cell	Other Tissue Cells
goblet cell	Other Tissue Cells
lung ciliated cell	Other Tissue Cells
serous cell of epithelium of bronchus	Other Tissue Cells
pulmonary alveolar type 1 cell	Other Tissue Cells
bronchial smooth muscle cell	Other Tissue Cells
lung microvascular endothelial cell	Endothelial Cells
pulmonary ionocyte	Other Tissue Cells
pancreatic PP cell	Other Tissue Cells
pancreatic A cell	Other Tissue Cells
pancreatic D cell	Other Tissue Cells
duodenum glandular cell	Other Tissue Cells
immature natural killer cell	Lymphocytes
thymocyte	Other Tissue Cells
connective tissue cell	Stromal Cells
